# Supplementary material for: Predictive Ability of an Objective and Time-Saving Blastocyst Scoring Model on Live Birth
Source: Biomedicines. 2025 Jul 15;13(7):1734. doi: 10.3390/biomedicines13071734 (PMC12292090; doi:10.3390/biomedicines13071734)
Supplement: Supplementary file 1 [file biomedicines-13-01734-s001.zip]

Archive with 1 entries (1 files):
- biomedicines-3702284-supplementary.pdf
